# Supplementary material for: Size Dependent Male Reproductive Tactic in the Two-Spotted Goby (Gobiusculus flavescens)
Source: PLoS One. 2015 Dec 7;10(12):e0143487. doi: 10.1371/journal.pone.0143487 (PMC4674270; doi:10.1371/journal.pone.0143487)
Supplement: S1 Dataset — (CSV) [file pone.0143487.s001.csv]

Station	Season	Sex	Total.length	Body.mass	Gonad.mass	Seminal.duct.gland.mass	Testis.mass
iff	late	female	4.1	0.503	0.0214	NA	NA
iff	late	female	4.1	0.571	0.1269	NA	NA
iff	late	female	4.4	0.727	0.1417	NA	NA
iff	late	female	4.3	0.563	0.0198	NA	NA
iff	late	female	4.6	0.824	0.1619	NA	NA
iff	late	female	4.3	0.61	0.0335	NA	NA
iff	late	female	4.5	0.823	0.2065	NA	NA
iff	late	female	4.1	0.508	0.087	NA	NA
iff	late	female	4.4	0.663	0.051	NA	NA
iff	late	female	4.4	0.606	0.089	NA	NA
iff	late	female	3.7	0.395	0.0088	NA	NA
iff	late	female	4.5	0.702	0.0389	NA	NA
iff	late	female	4.4	0.649	0.1215	NA	NA
iff	late	female	4.7	0.944	0.2077	NA	NA
iff	late	female	4	0.478	0.039	NA	NA
iff	late	female	4.6	0.886	0.2422	NA	NA
iff	late	female	4.5	0.736	0.1345	NA	NA
iff	late	female	4.3	0.697	0.1555	NA	NA
iff	late	female	4.6	0.836	0.2083	NA	NA
iff	late	female	4.1	0.613	0.1574	NA	NA
iff	late	female	4	0.492	0.0378	NA	NA
iff	late	female	4	0.475	0.0494	NA	NA
iff	late	female	4.5	0.685	0.0992	NA	NA
iff	late	female	4.4	0.676	0.0201	NA	NA
iff	late	female	4.4	0.667	0.0709	NA	NA
iff	late	female	4.6	0.886	0.2278	NA	NA
iff	late	female	4.5	0.756	0.045	NA	NA
iff	late	female	4.4	0.473	0.0155	NA	NA
iff	late	female	3.7	0.441	0.1091	NA	NA
iff	late	female	4.1	0.578	0.0994	NA	NA
iff	late	female	4.6	0.768	0.0863	NA	NA
iff	late	female	4.5	0.878	0.2147	NA	NA
iff	late	female	4.8	0.815	0.1486	NA	NA
iff	late	female	4.1	0.625	0.1519	NA	NA
iff	late	female	4.5	0.637	0.1099	NA	NA
iff	late	female	4.3	0.585	0.0793	NA	NA
iff	late	female	4.4	0.71	0.1493	NA	NA
iff	late	female	4	0.481	0.0642	NA	NA
iff	late	female	3.9	0.404	0.0279	NA	NA
iff	late	female	4.5	0.67	0.0798	NA	NA
iff	late	female	4.5	0.765	0.1495	NA	NA
iff	late	female	4.3	0.67	0.0589	NA	NA
iff	late	female	4.1	0.528	0.0479	NA	NA
iff	late	female	4.1	0.595	0.0942	NA	NA
iff	late	female	4	0.463	0.027	NA	NA
iff	late	female	4.4	0.699	0.1083	NA	NA
iff	late	female	3.9	0.519	0.1226	NA	NA
iff	late	female	4.4	0.683	0.0495	NA	NA
iff	late	female	4.8	0.947	0.1921	NA	NA
iff	late	female	4	0.525	0.0846	NA	NA
iff	late	female	4.5	0.697	0.1031	NA	NA
iff	late	female	4.4	0.709	0.0552	NA	NA
iff	late	female	4.1	0.48	0.0193	NA	NA
iff	late	female	4.5	0.775	0.1569	NA	NA
iff	late	female	4.5	0.766	0.0783	NA	NA
iff	late	female	4.3	0.834	0.2946	NA	NA
iff	late	female	4.8	0.889	0.1146	NA	NA
iff	late	female	4.3	0.733	0.1559	NA	NA
iff	late	female	4.1	0.564	0.0721	NA	NA
iff	late	female	4.6	0.663	0.0267	NA	NA
iff	late	female	4.2	0.548	0.1211	NA	NA
iff	late	female	4.3	0.567	0.0365	NA	NA
iff	late	female	4.5	0.662	0.0377	NA	NA
iff	late	female	4.7	0.795	0.1356	NA	NA
iff	late	female	4.4	0.581	0.035	NA	NA
iff	late	female	4.7	0.843	0.0751	NA	NA
iff	late	female	3.7	0.413	0.0269	NA	NA
iff	late	female	4	0.507	0.0247	NA	NA
iff	late	female	4.3	0.672	0.0902	NA	NA
iff	late	female	4.3	0.715	0.1747	NA	NA
iff	late	female	4.2	0.578	0.0876	NA	NA
iff	late	female	3.9	0.476	0.084	NA	NA
iff	late	female	4.4	0.692	0.1529	NA	NA
iff	late	female	4.6	0.644	0.027	NA	NA
iff	late	female	4.6	0.722	0.0441	NA	NA
iff	late	female	4.5	0.769	0.065	NA	NA
iff	late	female	4.3	0.554	0.0184	NA	NA
iff	late	female	3.7	0.467	0.0905	NA	NA
iff	late	female	4.1	0.71	0.185	NA	NA
iff	late	female	4.2	0.58	0.0478	NA	NA
iff	late	female	4.3	0.659	0.1267	NA	NA
iff	late	female	4.4	0.591	0.0298	NA	NA
iff	late	female	4.2	0.633	0.0904	NA	NA
iff	late	female	3.6	0.375	0.0108	NA	NA
iff	late	female	4.1	0.58	0.1136	NA	NA
iff	late	female	3.9	0.437	0.0164	NA	NA
iff	late	female	3.8	0.358	0.0071	NA	NA
iff	late	female	4.2	0.549	0.0179	NA	NA
iff	late	female	4.1	0.508	0.0547	NA	NA
iff	late	female	4.1	0.62	0.1255	NA	NA
iff	late	female	4.2	0.679	0.1658	NA	NA
iff	late	female	4.3	0.62	0.0364	NA	NA
iff	late	female	4.7	0.972	0.226	NA	NA
iff	late	female	4	0.578	0.1213	NA	NA
iff	late	female	4.4	0.705	0.0798	NA	NA
iff	late	female	4.3	0.768	0.1705	NA	NA
iff	late	female	4.2	0.744	0.1846	NA	NA
iff	late	female	4.3	0.637	0.141	NA	NA
iff	late	female	4.3	0.685	0.1018	NA	NA
iff	late	female	4.1	0.522	0.0193	NA	NA
iff	late	female	4	0.474	0.0214	NA	NA
iff	late	female	4.2	0.461	0.0062	NA	NA
off	late	female	3.7	0.353	0.008	NA	NA
off	late	female	3.9	0.498	0.0981	NA	NA
off	late	female	3.6	0.353	0.0071	NA	NA
off	late	female	4.4	0.692	0.0963	NA	NA
off	late	female	4.8	0.843	0.0474	NA	NA
off	late	female	4.3	0.616	0.0095	NA	NA
off	late	female	3.7	0.388	0.0494	NA	NA
off	late	female	4	0.435	0.0053	NA	NA
off	late	female	4.4	0.594	0.0144	NA	NA
off	late	female	4	0.487	0.0379	NA	NA
off	late	female	4.3	0.495	0.0155	NA	NA
off	late	female	4.2	0.565	0.069	NA	NA
off	late	female	3.9	0.406	0.0245	NA	NA
off	late	female	4.4	0.644	0.0697	NA	NA
off	late	female	3.8	0.398	0.0228	NA	NA
off	late	female	3.5	0.309	0.0163	NA	NA
off	late	female	4.3	0.703	0.1645	NA	NA
off	late	female	4.3	0.563	0.0739	NA	NA
off	late	female	4.1	0.527	0.0191	NA	NA
off	late	female	4.6	0.755	0.1342	NA	NA
off	late	female	4	0.49	0.0147	NA	NA
off	late	female	4.2	0.584	0.018	NA	NA
off	late	female	4.4	0.622	0.0218	NA	NA
off	late	female	4.4	0.715	0.095	NA	NA
off	late	female	4.2	0.543	0.037	NA	NA
off	late	female	4.6	0.688	0.0409	NA	NA
off	late	female	4	0.404	0.0227	NA	NA
off	late	female	4.3	0.624	0.0738	NA	NA
off	late	female	4.6	0.789	0.054	NA	NA
off	late	female	4.4	0.697	0.0847	NA	NA
off	late	female	4.1	0.442	0.0191	NA	NA
off	late	female	3.8	0.42	0.0576	NA	NA
off	late	female	4.2	0.66	0.0921	NA	NA
off	late	female	4.7	0.74	0.055	NA	NA
off	late	female	4.5	0.788	0.1339	NA	NA
off	late	female	3.9	0.402	0.0183	NA	NA
off	late	female	4.2	0.541	0.0124	NA	NA
off	late	female	4.1	0.564	0.1295	NA	NA
off	late	female	4.2	0.632	0.09	NA	NA
off	late	female	4.2	0.524	0.0135	NA	NA
off	late	female	4	0.472	0.0123	NA	NA
off	late	female	3.5	0.3	0.0147	NA	NA
off	late	female	4.6	0.726	0.0481	NA	NA
off	late	female	3.7	0.452	0.0705	NA	NA
off	late	female	4.2	0.61	0.0232	NA	NA
off	late	female	4.2	0.616	0.0712	NA	NA
off	late	female	3.8	0.401	0.0194	NA	NA
off	late	female	3.4	0.344	0.0679	NA	NA
off	late	female	4.1	0.48	0.048	NA	NA
off	late	female	3.6	0.354	0.0112	NA	NA
off	late	female	4.2	0.527	0.0415	NA	NA
off	late	female	4.3	0.647	0.0494	NA	NA
off	late	female	4.6	0.748	0.0972	NA	NA
off	late	female	4.5	0.774	0.1097	NA	NA
off	late	female	4.4	0.684	0.0465	NA	NA
off	late	female	4.1	0.51	0.0181	NA	NA
off	late	female	3.7	0.415	0.0081	NA	NA
off	late	female	4.3	0.755	0.126	NA	NA
off	late	female	4.8	0.958	0.1803	NA	NA
off	late	female	4.2	0.569	0.0099	NA	NA
off	late	female	4.2	0.557	0.0965	NA	NA
off	late	female	4.2	0.581	0.1261	NA	NA
off	late	female	4.1	0.51	0.0096	NA	NA
off	late	female	4.3	0.648	0.0716	NA	NA
off	late	female	4.4	0.624	0.0296	NA	NA
off	late	female	3.9	0.444	0.0113	NA	NA
off	late	female	4.1	0.508	0.015	NA	NA
off	late	female	4.1	0.511	0.0135	NA	NA
off	late	female	4	0.423	0.0167	NA	NA
off	late	female	4.4	0.544	0.0182	NA	NA
off	late	female	3.7	0.331	0.0062	NA	NA
off	late	female	4.2	0.566	0.0194	NA	NA
off	late	female	4.2	0.559	0.0273	NA	NA
off	late	female	4.3	0.549	0.0392	NA	NA
off	late	female	3.9	0.467	0.0107	NA	NA
off	late	female	3.8	0.442	0.0269	NA	NA
off	late	female	4.4	0.753	0.0974	NA	NA
off	late	female	4.1	0.627	0.1675	NA	NA
off	late	female	4.5	0.77	0.1179	NA	NA
off	late	female	4.3	0.632	0.1262	NA	NA
off	late	female	4.3	0.765	0.2233	NA	NA
off	late	female	4.4	0.792	0.1594	NA	NA
off	late	female	4.1	0.609	0.1303	NA	NA
off	late	female	4.1	0.513	0.0338	NA	NA
off	late	female	4.6	0.865	0.166	NA	NA
off	late	female	4.5	0.715	0.0335	NA	NA
off	late	female	4.4	0.837	0.1448	NA	NA
off	late	female	4.4	0.724	0.1361	NA	NA
off	late	female	4.6	0.888	0.2107	NA	NA
off	late	female	4.1	0.535	0.0492	NA	NA
off	late	female	4.2	0.615	0.0342	NA	NA
off	late	female	3.9	0.453	0.0355	NA	NA
off	late	female	4.5	0.774	0.0551	NA	NA
off	late	female	4.5	0.712	0.0501	NA	NA
off	late	female	4.7	0.871	0.1715	NA	NA
off	late	female	4.3	0.585	0.066	NA	NA
off	late	female	4.3	0.59	0.0092	NA	NA
kva	late	female	3.7	0.336	0.0242	NA	NA
kva	late	female	4.1	0.453	0.0674	NA	NA
kva	late	female	4	0.352	0.0262	NA	NA
kva	late	female	4.2	0.464	0.0298	NA	NA
kva	late	female	4.6	0.623	0.0171	NA	NA
kva	late	female	4.2	0.44	0.0162	NA	NA
kva	late	female	4.7	0.824	0.2114	NA	NA
kva	late	female	4.5	0.607	0.0771	NA	NA
kva	late	female	4.2	0.468	0.0375	NA	NA
kva	late	female	4.9	1.009	0.2774	NA	NA
kva	late	female	4.7	0.677	0.1457	NA	NA
kva	late	female	4.5	0.574	0.0531	NA	NA
kva	late	female	4.3	0.581	0.0992	NA	NA
kva	late	female	4.5	0.602	0.0762	NA	NA
kva	late	female	5.1	0.962	0.2151	NA	NA
kva	late	female	4.7	0.677	0.1164	NA	NA
kva	late	female	4.3	0.566	0.0816	NA	NA
kva	late	female	5	0.744	0.0555	NA	NA
kva	late	female	4.8	0.758	0.1244	NA	NA
kva	late	female	4.7	0.85	0.2305	NA	NA
kva	late	female	4.5	0.668	0.1583	NA	NA
kva	late	female	4	0.377	0.0233	NA	NA
kva	late	female	5	0.889	0.1026	NA	NA
kva	late	female	4.6	0.671	0.1013	NA	NA
kva	late	female	4.6	0.691	0.0942	NA	NA
kva	late	female	4.5	0.799	0.1644	NA	NA
kva	late	female	4.5	0.644	0.0723	NA	NA
kva	late	female	4.1	0.389	0.0194	NA	NA
kva	late	female	4.4	0.54	0.0562	NA	NA
kva	late	female	3.9	0.367	0.0407	NA	NA
kva	late	female	3.8	0.313	0.0115	NA	NA
kva	late	female	4.8	0.747	0.1043	NA	NA
kva	late	female	4.7	0.84	0.0568	NA	NA
kva	late	female	4.4	0.615	0.0404	NA	NA
kva	late	female	3.8	0.397	0.0135	NA	NA
kva	late	female	3.8	0.391	0.0601	NA	NA
kva	late	female	4.6	0.616	0.0228	NA	NA
kva	late	female	4.7	0.651	0.0462	NA	NA
kva	late	female	3.7	0.335	0.005	NA	NA
kva	late	female	3.9	0.36	0.0243	NA	NA
kva	late	female	4.1	0.453	0.0124	NA	NA
kva	late	female	4	0.406	0.021	NA	NA
kva	late	female	5	0.717	0.0686	NA	NA
kva	late	female	4.5	0.579	0.0155	NA	NA
kva	late	female	4.5	0.619	0.0635	NA	NA
kva	late	female	4.2	0.594	0.1999	NA	NA
kva	late	female	4.3	0.541	0.0968	NA	NA
kva	late	female	4.4	0.644	0.1521	NA	NA
kva	late	female	4	0.373	0.0094	NA	NA
kva	late	female	4.9	0.823	0.0718	NA	NA
kva	late	female	4	0.493	0.058	NA	NA
kva	late	female	4.5	0.605	0.0463	NA	NA
kva	late	female	4	0.371	0.0373	NA	NA
kva	late	female	4.1	0.516	0.1141	NA	NA
kva	late	female	4.8	0.809	0.1002	NA	NA
kva	late	female	4.4	0.64	0.0623	NA	NA
kva	late	female	4.5	0.641	0.1204	NA	NA
kva	late	female	4.1	0.449	0.052	NA	NA
kva	late	female	4	0.415	0.0768	NA	NA
kva	late	female	4.6	0.603	0.0385	NA	NA
kva	late	female	4.2	0.454	0.0394	NA	NA
kva	late	female	4.5	0.595	0.1246	NA	NA
kva	late	female	4.6	0.643	0.0789	NA	NA
kva	late	female	4.9	0.815	0.1503	NA	NA
kva	late	female	4.3	0.531	0.0722	NA	NA
kva	late	female	4.3	0.555	0.0516	NA	NA
kva	late	female	4.6	0.602	0.0254	NA	NA
kva	late	female	4.4	0.485	0.0377	NA	NA
kva	late	female	4	0.444	0.0318	NA	NA
kva	late	female	3.9	0.424	0.0849	NA	NA
kva	late	female	4	0.487	0.1101	NA	NA
kva	late	female	4.6	0.701	0.199	NA	NA
kva	late	female	4.6	0.703	0.1524	NA	NA
kva	late	female	4.7	0.639	0.0631	NA	NA
kva	late	female	4.4	0.605	0.102	NA	NA
kva	late	female	4.1	0.481	0.0656	NA	NA
kva	late	female	4.5	0.744	0.1988	NA	NA
kva	late	female	4.4	0.482	0.0253	NA	NA
kva	late	female	3.7	0.296	0.0136	NA	NA
kva	late	female	3.7	0.317	0.0094	NA	NA
kva	late	female	4	0.455	0.0119	NA	NA
kva	late	female	4.2	0.484	0.0133	NA	NA
kva	late	female	4.4	0.559	0.0131	NA	NA
kva	late	female	3.7	0.335	0.0168	NA	NA
kva	late	female	4.2	0.423	0.0208	NA	NA
kva	late	female	4.1	0.527	0.1095	NA	NA
kva	late	female	4.3	0.524	0.0416	NA	NA
kva	late	female	4.2	0.59	0.1661	NA	NA
kva	late	female	4.9	0.867	0.162	NA	NA
kva	late	female	4	0.437	0.1017	NA	NA
kva	late	female	3.9	0.377	0.0811	NA	NA
kva	late	female	4.4	0.62	0.1409	NA	NA
kva	late	female	4.2	0.573	0.0995	NA	NA
kva	late	female	4.6	0.645	0.093	NA	NA
kva	late	female	4.8	0.827	0.1512	NA	NA
kva	late	female	4.2	0.549	0.1052	NA	NA
kva	late	female	4.3	0.487	0.0339	NA	NA
kva	late	female	4.7	0.747	0.1276	NA	NA
kva	late	female	4.9	0.895	0.1697	NA	NA
kva	late	female	4.7	0.73	0.0628	NA	NA
iff	early	female	4.4	0.661	0.0632	NA	NA
iff	early	female	3.4	0.263	0.049	NA	NA
iff	early	female	3.7	0.387	0.0474	NA	NA
iff	early	female	4.2	0.53	0.0501	NA	NA
iff	early	female	4.4	0.681	0.0774	NA	NA
iff	early	female	4.6	0.899	0.2079	NA	NA
iff	early	female	4.2	0.659	0.1221	NA	NA
iff	early	female	4.3	0.587	0.0793	NA	NA
iff	early	female	4.3	0.653	0.1216	NA	NA
iff	early	female	4	0.54	0.1097	NA	NA
iff	early	female	4.1	0.532	0.0692	NA	NA
iff	early	female	4.3	0.62	0.1042	NA	NA
iff	early	female	4.4	0.637	0.0961	NA	NA
iff	early	female	4.2	0.581	0.0428	NA	NA
iff	early	female	3.7	0.394	0.0466	NA	NA
iff	early	female	4.1	0.569	0.0959	NA	NA
iff	early	female	4.3	0.662	0.0681	NA	NA
iff	early	female	4	0.52	0.0852	NA	NA
iff	early	female	4	0.505	0.0764	NA	NA
iff	early	female	4.1	0.479	0.092	NA	NA
iff	early	female	3.9	0.495	0.0665	NA	NA
iff	early	female	4.5	0.783	0.1621	NA	NA
iff	early	female	4	0.525	0.0982	NA	NA
iff	early	female	4.4	0.635	0.1041	NA	NA
iff	early	female	4.3	0.734	0.1068	NA	NA
iff	early	female	4.1	0.603	0.1125	NA	NA
iff	early	female	4.3	0.636	0.089	NA	NA
iff	early	female	4.5	0.596	0.0294	NA	NA
iff	early	female	3.6	0.336	0.0328	NA	NA
iff	early	female	4.5	0.697	0.0987	NA	NA
iff	early	female	3.4	0.345	0.041	NA	NA
iff	early	female	4.4	0.701	0.1165	NA	NA
iff	early	female	3.4	0.345	0.0335	NA	NA
iff	early	female	3.2	0.282	0.0805	NA	NA
iff	early	female	4.1	0.553	0.0868	NA	NA
iff	early	female	3.5	0.347	0.0422	NA	NA
iff	early	female	4.2	0.564	0.0485	NA	NA
iff	early	female	3.4	0.308	0.0328	NA	NA
iff	early	female	4	0.448	0.0725	NA	NA
iff	early	female	4	0.533	0.068	NA	NA
iff	early	female	3.9	0.417	0.037	NA	NA
iff	early	female	3.8	0.393	0.0515	NA	NA
iff	early	female	3.5	0.314	0.0836	NA	NA
iff	early	female	3.8	0.471	0.0814	NA	NA
iff	early	female	3.2	0.25	0.0368	NA	NA
iff	early	female	3.6	0.426	0.077	NA	NA
iff	early	female	4.1	0.542	0.0678	NA	NA
iff	early	female	4	0.517	0.0739	NA	NA
iff	early	female	4.2	0.564	0.0801	NA	NA
iff	early	female	4	0.49	0.0676	NA	NA
iff	early	female	4.3	0.71	0.1261	NA	NA
iff	early	female	4.5	0.743	0.0587	NA	NA
iff	early	female	3.9	0.484	0.0411	NA	NA
iff	early	female	4.7	0.821	0.1576	NA	NA
iff	early	female	4.2	0.647	0.1105	NA	NA
iff	early	female	3.3	0.29	0.0275	NA	NA
iff	early	female	4.3	0.679	0.1025	NA	NA
iff	early	female	3.5	0.339	0.0405	NA	NA
iff	early	female	3.6	0.382	0.0612	NA	NA
iff	early	female	3.8	0.537	0.1331	NA	NA
iff	early	female	4.2	0.58	0.0529	NA	NA
iff	early	female	3.6	0.361	0.0542	NA	NA
iff	early	female	4.2	0.637	0.0903	NA	NA
iff	early	female	4.1	0.529	0.0553	NA	NA
iff	early	female	3.4	0.353	0.0575	NA	NA
iff	early	female	3.9	0.477	0.094	NA	NA
iff	early	female	3.6	0.416	0.0546	NA	NA
iff	early	female	4	0.568	0.065	NA	NA
iff	early	female	4	0.608	0.1032	NA	NA
iff	early	female	3.7	0.381	0.0472	NA	NA
iff	early	female	4.3	0.706	0.1203	NA	NA
iff	early	female	4.1	0.639	0.1428	NA	NA
iff	early	female	3	0.235	0.0374	NA	NA
iff	early	female	3.7	0.419	0.0566	NA	NA
iff	early	female	3.9	0.529	0.0964	NA	NA
iff	early	female	3.8	0.457	0.0575	NA	NA
iff	early	female	3.7	0.365	0.0381	NA	NA
iff	early	female	3.9	0.555	0.0983	NA	NA
iff	early	female	3.7	0.451	0.1204	NA	NA
iff	early	female	4.4	0.808	0.1703	NA	NA
iff	early	female	3.9	0.526	0.1303	NA	NA
iff	early	female	4.5	0.852	0.1334	NA	NA
iff	early	female	4.2	0.634	0.093	NA	NA
iff	early	female	4.1	0.581	0.0738	NA	NA
iff	early	female	4.1	0.528	0.067	NA	NA
iff	early	female	4.1	0.697	0.1781	NA	NA
iff	early	female	4.1	0.467	0.028	NA	NA
iff	early	female	4	0.646	0.1611	NA	NA
iff	early	female	3.4	0.375	0.0883	NA	NA
iff	early	female	4	0.453	0.0372	NA	NA
iff	early	female	4	0.517	0.0762	NA	NA
iff	early	female	4	0.476	0.0734	NA	NA
iff	early	female	3.6	0.368	0.0417	NA	NA
iff	early	female	4.5	0.781	0.1862	NA	NA
iff	early	female	4.1	0.684	0.1847	NA	NA
iff	early	female	4	0.533	0.066	NA	NA
iff	early	female	3.6	0.413	0.0541	NA	NA
iff	early	female	3.6	0.365	0.0307	NA	NA
iff	early	female	3.4	0.264	0.0261	NA	NA
off	early	female	4.1	0.52	0.0652	NA	NA
off	early	female	4.1	0.444	0.0798	NA	NA
off	early	female	4.2	0.556	0.0744	NA	NA
off	early	female	4.6	0.76	0.1059	NA	NA
off	early	female	4	0.483	0.0613	NA	NA
off	early	female	4.6	0.782	0.0958	NA	NA
off	early	female	4	0.47	0.0587	NA	NA
off	early	female	4.7	0.791	0.1166	NA	NA
off	early	female	3.2	0.221	0.024	NA	NA
off	early	female	3.8	0.419	0.0505	NA	NA
off	early	female	4.4	0.667	0.0993	NA	NA
off	early	female	4.2	0.562	0.0961	NA	NA
off	early	female	3.9	0.458	0.0741	NA	NA
off	early	female	4.1	0.526	0.0845	NA	NA
off	early	female	3.9	0.476	0.066	NA	NA
off	early	female	4.1	0.577	0.1027	NA	NA
off	early	female	4	0.519	0.0685	NA	NA
off	early	female	4.5	0.694	0.0919	NA	NA
off	early	female	4.3	0.649	0.1422	NA	NA
off	early	female	3.9	0.426	0.047	NA	NA
off	early	female	4	0.475	0.0529	NA	NA
off	early	female	3.4	0.259	0.0281	NA	NA
off	early	female	4.3	0.681	0.1283	NA	NA
off	early	female	3.6	0.358	0.0307	NA	NA
off	early	female	3.7	0.4	0.0506	NA	NA
off	early	female	3.4	0.274	0.0365	NA	NA
off	early	female	4.2	0.581	0.091	NA	NA
off	early	female	4.1	0.487	0.0727	NA	NA
off	early	female	4.3	0.675	0.1545	NA	NA
off	early	female	4.2	0.597	0.0675	NA	NA
off	early	female	4	0.552	0.1005	NA	NA
off	early	female	4.2	0.67	0.1397	NA	NA
off	early	female	3.6	0.355	0.0453	NA	NA
off	early	female	3.8	0.459	0.121	NA	NA
off	early	female	4.4	0.734	0.1949	NA	NA
off	early	female	3.6	0.353	0.031	NA	NA
off	early	female	3.9	0.448	0.0852	NA	NA
off	early	female	3.9	0.434	0.0618	NA	NA
off	early	female	3.6	0.376	0.088	NA	NA
off	early	female	4.3	0.651	0.0934	NA	NA
off	early	female	4.3	0.747	0.136	NA	NA
off	early	female	4.4	0.749	0.0729	NA	NA
off	early	female	4.2	0.564	0.084	NA	NA
off	early	female	3.4	0.278	0.0433	NA	NA
off	early	female	4.6	0.631	0.1064	NA	NA
off	early	female	5	1.061	0.2287	NA	NA
off	early	female	4.5	0.795	0.0897	NA	NA
off	early	female	3.3	0.272	0.0305	NA	NA
off	early	female	3.8	0.415	0.0345	NA	NA
off	early	female	4	0.531	0.1221	NA	NA
off	early	female	4	0.481	0.0749	NA	NA
off	early	female	4.2	0.647	0.1152	NA	NA
off	early	female	4.4	0.674	0.0697	NA	NA
off	early	female	4.3	0.722	0.1146	NA	NA
off	early	female	4.5	0.694	0.0829	NA	NA
off	early	female	3.9	0.417	0.0487	NA	NA
off	early	female	4.4	0.724	0.1257	NA	NA
off	early	female	3.1	0.202	0.0233	NA	NA
off	early	female	3.8	0.34	0.0341	NA	NA
off	early	female	4.6	0.841	0.1654	NA	NA
off	early	female	4.8	1.021	0.2985	NA	NA
off	early	female	4.6	0.794	0.1908	NA	NA
off	early	female	4.2	0.678	0.1276	NA	NA
off	early	female	4	0.526	0.0852	NA	NA
off	early	female	5	0.943	0.1656	NA	NA
off	early	female	4.2	0.623	0.1329	NA	NA
off	early	female	3.9	0.451	0.0378	NA	NA
off	early	female	4.4	0.738	0.1196	NA	NA
off	early	female	4.3	0.688	0.1227	NA	NA
off	early	female	3.4	0.258	0.0241	NA	NA
off	early	female	3.4	0.281	0.0469	NA	NA
off	early	female	3.7	0.364	0.0448	NA	NA
off	early	female	4.1	0.546	0.0702	NA	NA
off	early	female	4.4	0.661	0.0514	NA	NA
off	early	female	4	0.506	0.0655	NA	NA
off	early	female	4	0.536	0.0745	NA	NA
off	early	female	4.1	0.613	0.0788	NA	NA
off	early	female	4.3	0.66	0.1376	NA	NA
off	early	female	4	0.386	0.0226	NA	NA
off	early	female	3.7	0.379	0.0639	NA	NA
off	early	female	3.6	0.386	0.0361	NA	NA
off	early	female	3.8	0.459	0.0621	NA	NA
off	early	female	3.5	0.328	0.0522	NA	NA
off	early	female	4.2	0.603	0.1112	NA	NA
off	early	female	4.1	0.522	0.0658	NA	NA
off	early	female	4.2	0.645	0.0993	NA	NA
off	early	female	4.1	0.541	0.0927	NA	NA
off	early	female	4.6	0.776	0.0621	NA	NA
off	early	female	3.1	0.202	0.0195	NA	NA
off	early	female	3.3	0.242	0.032	NA	NA
off	early	female	3.2	0.253	0.0563	NA	NA
off	early	female	3.4	0.336	0.045	NA	NA
off	early	female	3.5	0.395	0.1041	NA	NA
off	early	female	4	0.499	0.0683	NA	NA
off	early	female	4	0.566	0.0951	NA	NA
off	early	female	4.2	0.64	0.1547	NA	NA
off	early	female	4.2	0.682	0.1108	NA	NA
off	early	female	4.6	0.793	0.1603	NA	NA
off	early	female	4	0.541	0.0777	NA	NA
off	early	female	4.2	0.558	0.1174	NA	NA
kva	early	female	4.5	0.685	0.05	NA	NA
kva	early	female	4.7	0.764	0.0997	NA	NA
kva	early	female	4.1	0.511	0.0568	NA	NA
kva	early	female	4.8	0.83	0.0824	NA	NA
kva	early	female	3.9	0.451	0.047	NA	NA
kva	early	female	3.9	0.39	0.0546	NA	NA
kva	early	female	4.8	0.844	0.1343	NA	NA
kva	early	female	5	0.957	0.1393	NA	NA
kva	early	female	4.3	0.567	0.0481	NA	NA
kva	early	female	3.9	0.415	0.0522	NA	NA
kva	early	female	4.4	0.671	0.0912	NA	NA
kva	early	female	4.9	0.845	0.1395	NA	NA
kva	early	female	4.7	0.696	0.1015	NA	NA
kva	early	female	4.1	0.459	0.0606	NA	NA
kva	early	female	4.7	0.716	0.067	NA	NA
kva	early	female	4.6	0.737	0.1203	NA	NA
kva	early	female	4.2	0.499	0.0396	NA	NA
kva	early	female	4.8	0.891	0.1762	NA	NA
kva	early	female	4.3	0.528	0.074	NA	NA
kva	early	female	4.5	0.598	0.1131	NA	NA
kva	early	female	4.2	0.51	0.0476	NA	NA
kva	early	female	4.3	0.563	0.0583	NA	NA
kva	early	female	4	0.478	0.0488	NA	NA
kva	early	female	4.7	0.825	0.1285	NA	NA
kva	early	female	4.8	0.895	0.1822	NA	NA
kva	early	female	4.8	0.863	0.1265	NA	NA
kva	early	female	4.4	0.62	0.0634	NA	NA
kva	early	female	4	0.386	0.0375	NA	NA
kva	early	female	4.7	0.824	0.1553	NA	NA
kva	early	female	4.4	0.524	0.08	NA	NA
kva	early	female	3.6	0.319	0.0351	NA	NA
kva	early	female	4	0.414	0.0445	NA	NA
kva	early	female	4.3	0.558	0.0769	NA	NA
kva	early	female	4.2	0.541	0.0534	NA	NA
kva	early	female	3.7	0.317	0.0296	NA	NA
kva	early	female	3.7	0.354	0.0415	NA	NA
kva	early	female	4.8	0.769	0.0884	NA	NA
kva	early	female	5.4	1.469	0.2626	NA	NA
kva	early	female	4.2	0.503	0.067	NA	NA
kva	early	female	4.7	0.832	0.089	NA	NA
kva	early	female	4.1	0.462	0.0515	NA	NA
kva	early	female	5	0.935	0.11	NA	NA
kva	early	female	5.1	1.142	0.2728	NA	NA
kva	early	female	5.1	1.159	0.2783	NA	NA
kva	early	female	4	0.498	0.0546	NA	NA
kva	early	female	4	0.518	0.1311	NA	NA
kva	early	female	4.2	0.486	0.0674	NA	NA
kva	early	female	4.9	0.871	0.1322	NA	NA
kva	early	female	4.6	0.743	0.107	NA	NA
kva	early	female	4.3	0.578	0.112	NA	NA
kva	early	female	4.4	0.573	0.0846	NA	NA
kva	early	female	4.1	0.424	0.0381	NA	NA
kva	early	female	4.5	0.637	0.06	NA	NA
kva	early	female	4.7	0.799	0.0981	NA	NA
kva	early	female	5	0.958	0.1684	NA	NA
kva	early	female	3.4	0.284	NA	NA	NA
kva	early	female	3.7	0.315	0.0365	NA	NA
kva	early	female	4	0.413	0.0511	NA	NA
kva	early	female	4.7	0.826	0.1013	NA	NA
kva	early	female	3.9	0.41	0.0709	NA	NA
kva	early	female	4	0.465	0.0535	NA	NA
kva	early	female	4.6	0.774	0.1614	NA	NA
kva	early	female	4.2	0.546	0.065	NA	NA
kva	early	female	3.8	0.309	0.0318	NA	NA
kva	early	female	4	0.446	0.04	NA	NA
kva	early	female	3.7	0.404	0.0545	NA	NA
kva	early	female	4.2	0.582	0.0682	NA	NA
kva	early	female	4.4	0.606	0.0486	NA	NA
kva	early	female	4.6	0.709	0.151	NA	NA
kva	early	female	3.8	0.433	0.0536	NA	NA
kva	early	female	4.3	0.57	0.0487	NA	NA
kva	early	female	3.7	0.345	0.0344	NA	NA
kva	early	female	4.3	0.583	0.0672	NA	NA
kva	early	female	5.1	1.082	0.2238	NA	NA
kva	early	female	4.2	0.578	0.0962	NA	NA
kva	early	female	4.9	0.869	0.1285	NA	NA
kva	early	female	4.9	0.701	0.1692	NA	NA
kva	early	female	4.6	0.703	0.0818	NA	NA
kva	early	female	4.2	0.505	0.0481	NA	NA
kva	early	female	3.7	0.404	0.068	NA	NA
kva	early	female	4.5	0.719	0.1721	NA	NA
kva	early	female	4	0.423	0.0288	NA	NA
kva	early	female	4.6	0.727	0.1173	NA	NA
kva	early	female	3.7	0.401	0.0935	NA	NA
kva	early	female	4.9	0.906	0.1846	NA	NA
kva	early	female	4.8	0.844	0.1714	NA	NA
kva	early	female	4.1	0.452	0.0422	NA	NA
kva	early	female	4.4	0.627	0.0651	NA	NA
kva	early	female	4.6	0.742	0.1011	NA	NA
kva	early	female	4.6	0.685	0.1177	NA	NA
kva	early	female	3.6	0.326	0.0505	NA	NA
kva	early	female	4.5	0.646	0.1198	NA	NA
kva	early	female	4.8	0.807	0.0882	NA	NA
kva	early	female	4.5	0.59	0.0517	NA	NA
kva	early	female	3.5	0.265	0.0288	NA	NA
kva	early	female	3.6	0.275	0.0263	NA	NA
kva	early	female	3.8	0.374	0.029	NA	NA
kva	early	female	4.2	0.466	0.0545	NA	NA
kva	early	female	4.2	0.426	0.0385	NA	NA
kva	early	female	4.8	0.984	0.2186	NA	NA
kva	early	female	5	1.016	0.2256	NA	NA
kva	early	female	4.4	0.592	0.0855	NA	NA
iff	late	male	4.4	0.607	0.0065	0.0036	0.0029
iff	late	male	3.8	0.4	0.0098	0.0029	0.0069
iff	late	male	3.1	0.213	0.0055	0.0025	0.003
iff	late	male	3.5	0.284	0.0036	0.0017	0.0019
iff	late	male	3.4	0.295	0.0056	0.0033	0.0023
iff	late	male	3.5	0.286	0.0051	0.0033	0.0018
iff	late	male	3.7	0.372	0.0057	0.0042	0.0015
iff	late	male	3.6	0.379	0.0083	0.0052	0.0031
iff	late	male	3.8	0.389	0.0068	0.004	0.0028
iff	late	male	3.6	0.377	0.0085	0.006	0.0025
iff	late	male	3.7	0.387	0.0073	0.0044	0.0029
iff	late	male	3.6	0.378	0.0108	0.0075	0.0033
iff	late	male	4	0.514	0.0076	0.0052	0.0024
iff	late	male	3.7	0.419	0.0057	0.0044	0.0013
iff	late	male	3.9	0.49	0.0104	0.0088	0.0016
iff	late	male	4	0.469	0.0091	0.0048	0.0043
iff	late	male	3.7	0.422	0.0117	0.0087	0.003
iff	late	male	3.9	0.462	0.0125	0.0081	0.0044
iff	late	male	4.5	0.709	0.0119	0.0075	0.0044
iff	late	male	4.4	0.625	0.0086	0.0059	0.0027
iff	late	male	3.6	0.362	0.007	0.0044	0.0026
iff	late	male	4.2	0.496	0.0128	0.009	0.0038
iff	late	male	4	0.41	0.0084	0.0053	0.0031
iff	late	male	3.3	0.267	0.007	0.0045	0.0025
iff	late	male	4	0.448	0.0076	0.0053	0.0023
iff	late	male	3.4	0.279	0.0086	0.0052	0.0034
iff	late	male	3.8	0.348	0.0038	0.0016	0.0022
iff	late	male	4	0.481	0.0072	0.0039	0.0033
iff	late	male	4.1	0.525	0.0083	0.0046	0.0037
iff	late	male	4.2	0.557	0.01	0.0076	0.0024
iff	late	male	3.5	0.31	0.0097	0.0055	0.0042
iff	late	male	3.6	0.322	0.0049	0.0033	0.0016
iff	late	male	3.5	0.319	0.0093	0.0048	0.0045
iff	late	male	3.3	0.251	0.0102	0.0042	0.006
iff	late	male	3.5	0.299	0.0057	0.0038	0.0019
iff	late	male	3.5	0.3	0.0078	0.0033	0.0045
iff	late	male	3.4	0.251	0.0071	0.0029	0.0042
iff	late	male	3.6	0.352	0.0109	0.0064	0.0045
iff	late	male	3.5	0.3	0.0075	0.0039	0.0036
iff	late	male	3.5	0.307	0.0066	0.004	0.0026
iff	late	male	3.5	0.324	0.0056	0.0034	0.0022
iff	late	male	3.5	0.286	0.0062	0.0035	0.0027
iff	late	male	3.8	0.398	0.0075	0.0037	0.0038
iff	late	male	3.5	0.279	0.0108	0.0062	0.0046
iff	late	male	4.8	0.88	0.0239	0.0182	0.0057
iff	late	male	3.8	0.364	0.0065	0.0038	0.0027
iff	late	male	4	0.302	0.008	0.0064	0.0016
iff	late	male	4	0.443	0.0052	0.0027	0.0025
iff	late	male	4.8	0.709	0.011	0.0063	0.0047
iff	late	male	3.9	0.4	0.0075	0.0049	0.0026
iff	late	male	4.1	0.499	0.008	0.0052	0.0028
iff	late	male	4	0.526	0.0075	0.0051	0.0024
iff	late	male	5.1	0.81	0.0075	0.0038	0.0037
iff	late	male	4.7	0.649	0.0081	0.0054	0.0027
iff	late	male	4	0.421	0.0078	0.005	0.0028
iff	late	male	4.1	0.572	0.0136	0.0105	0.0031
iff	late	male	3.8	0.344	0.004	0.0018	0.0022
iff	late	male	4.1	0.475	0.0093	0.0058	0.0035
iff	late	male	4.4	0.645	0.0177	0.0134	0.0043
iff	late	male	3.5	0.3	0.0099	0.0057	0.0042
iff	late	male	3.5	0.344	0.0092	0.0055	0.0037
iff	late	male	3.6	0.358	0.0084	0.006	0.0024
iff	late	male	3.7	0.327	0.0062	0.0033	0.0029
iff	late	male	3.4	0.231	0.0045	0.0026	0.0019
iff	late	male	3.6	0.357	0.007	0.0046	0.0024
iff	late	male	3.9	0.425	0.0072	0.004	0.0032
iff	late	male	3.6	0.324	0.0054	0.003	0.0024
iff	late	male	3.7	0.352	0.0063	0.0031	0.0032
iff	late	male	4	0.436	0.0065	0.0034	0.0031
iff	late	male	3.7	0.359	0.0112	0.0053	0.0059
iff	late	male	3.9	0.329	0.0054	0.0024	0.003
iff	late	male	4.1	0.442	0.0076	0.004	0.0036
iff	late	male	4.1	0.371	0.0047	0.0021	0.0026
iff	late	male	4.1	0.511	0.0072	0.0042	0.003
iff	late	male	4	0.437	0.0064	0.0032	0.0032
iff	late	male	4.3	0.447	0.0054	0.0032	0.0022
iff	late	male	3.9	0.425	0.0077	0.0052	0.0025
iff	late	male	4	0.44	0.0061	0.004	0.0021
iff	late	male	4.9	0.758	0.0089	0.005	0.0039
iff	late	male	4.5	0.643	0.0113	0.0074	0.0039
iff	late	male	4.9	0.918	0.0154	0.0117	0.0037
iff	late	male	4.1	0.455	0.0084	0.0054	0.003
iff	late	male	5.1	0.926	0.0161	0.0086	0.0075
iff	late	male	4.5	0.623	0.0111	0.0075	0.0036
iff	late	male	4	0.447	0.0088	0.0065	0.0023
iff	late	male	3.9	0.469	0.0066	0.0042	0.0024
iff	late	male	4.5	0.635	0.0109	0.0054	0.0055
iff	late	male	4.2	0.524	0.0101	0.0069	0.0032
off	late	male	4	0.451	0.0112	0.0065	0.0047
off	late	male	4.3	0.611	0.0051	0.0022	0.0029
off	late	male	4.2	0.485	0.0067	0.0045	0.0022
off	late	male	4.1	0.536	0.0082	0.0055	0.0027
off	late	male	3.8	0.394	0.0064	0.0036	0.0028
off	late	male	4.3	0.585	0.0045	0.0025	0.002
off	late	male	3.7	0.347	0.0067	0.0029	0.0038
off	late	male	3.7	0.352	0.0067	0.0045	0.0022
off	late	male	3.8	0.415	0.0062	0.0024	0.0038
off	late	male	3.3	0.262	0.0048	0.0032	0.0016
off	late	male	4.3	0.514	0.0067	0.0035	0.0032
off	late	male	3.4	0.256	0.0052	0.0029	0.0023
off	late	male	3.8	0.412	0.0066	0.0038	0.0028
off	late	male	3.9	0.399	0.0053	0.0039	0.0014
off	late	male	3.8	0.384	0.0065	0.0042	0.0023
off	late	male	3.6	0.367	0.0097	0.0075	0.0022
off	late	male	4	0.456	0.0078	0.0059	0.0019
off	late	male	4.1	0.532	0.011	0.0075	0.0035
off	late	male	3.3	0.257	0.0064	0.0051	0.0013
off	late	male	3.8	0.414	0.0088	0.0058	0.003
off	late	male	3.8	0.407	0.0092	0.0065	0.0027
off	late	male	3.7	0.391	0.0091	0.0053	0.0038
off	late	male	4.3	0.601	0.0056	0.0022	0.0034
off	late	male	3.9	0.423	0.0059	0.002	0.0039
off	late	male	4.1	0.533	0.0042	0.0018	0.0024
off	late	male	4.3	0.627	0.0074	0.0042	0.0032
off	late	male	3.5	0.288	0.007	0.0035	0.0035
off	late	male	4.2	0.539	0.003	0.0004	0.0026
off	late	male	4.6	0.773	0.0034	0.0007	0.0027
off	late	male	3.3	0.274	0.0083	0.0043	0.004
off	late	male	3.6	0.295	0.0072	0.0058	0.0014
off	late	male	3.2	0.241	0.0101	0.0069	0.0032
off	late	male	3.6	0.36	0.0076	0.0053	0.0023
off	late	male	3.5	0.332	0.0107	0.0079	0.0028
off	late	male	3.5	0.274	0.0066	0.0043	0.0023
off	late	male	3.5	0.299	0.0042	0.0023	0.0019
off	late	male	3.5	0.356	0.0117	0.0036	0.0081
off	late	male	3.6	0.4	0.0071	0.0052	0.0019
off	late	male	3.4	0.279	0.0115	0.0053	0.0062
off	late	male	3.5	0.285	0.0101	0.0077	0.0024
off	late	male	3.4	0.289	0.0044	0.0014	0.003
off	late	male	3.6	0.363	0.0112	0.0081	0.0031
off	late	male	3.6	0.347	0.012	0.0093	0.0027
off	late	male	3.6	0.359	0.0087	0.0072	0.0015
off	late	male	3.5	0.286	0.0069	0.0038	0.0031
off	late	male	3.7	0.372	0.008	0.0057	0.0023
off	late	male	3.6	0.346	0.0078	0.0048	0.003
off	late	male	3.9	0.514	0.0106	0.0084	0.0022
off	late	male	4	0.473	0.0096	0.0056	0.004
off	late	male	4.2	0.555	0.0023	0.0008	0.0015
off	late	male	3.5	0.329	0.0068	0.0052	0.0016
off	late	male	4	0.453	0.0059	0.0043	0.0016
off	late	male	4	0.372	0.0075	0.0051	0.0024
off	late	male	4.1	0.518	0.0113	0.0092	0.0021
off	late	male	3.7	0.422	0.015	0.0117	0.0033
off	late	male	3.9	0.441	0.009	0.0067	0.0023
off	late	male	4.6	0.792	0.0287	0.0231	0.0056
off	late	male	3.7	0.395	0.0053	0.0033	0.002
off	late	male	4.4	0.71	0.0178	0.0136	0.0042
off	late	male	3.9	0.411	0.0053	0.0026	0.0027
off	late	male	4.3	0.615	0.012	0.009	0.003
off	late	male	4.1	0.484	0.0074	0.0052	0.0022
off	late	male	4.6	0.721	0.0038	0.0022	0.0016
off	late	male	3.7	0.393	0.0096	0.0066	0.003
off	late	male	3.6	0.366	0.0053	0.0032	0.0021
off	late	male	4.1	0.537	0.007	0.0053	0.0017
off	late	male	4.1	0.486	0.0082	0.0062	0.002
off	late	male	4	0.482	0.0069	0.0051	0.0018
off	late	male	3.8	0.461	0.0161	0.0133	0.0028
off	late	male	3.6	0.357	0.0068	0.0042	0.0026
off	late	male	3.9	0.426	0.009	0.0066	0.0024
off	late	male	4.1	0.476	0.0088	0.0068	0.002
off	late	male	4	0.487	0.0064	0.0034	0.003
off	late	male	3.5	0.315	0.0089	0.005	0.0039
off	late	male	4.3	0.64	0.0202	0.0156	0.0046
off	late	male	3.5	0.338	0.0087	0.0048	0.0039
off	late	male	3.8	0.375	0.0107	0.0067	0.004
off	late	male	3.9	0.409	0.005	0.0034	0.0016
off	late	male	3.8	0.457	0.0114	0.0079	0.0035
off	late	male	3.8	0.397	0.0117	0.0071	0.0046
off	late	male	4.1	0.495	0.0079	0.0048	0.0031
off	late	male	4.2	0.628	0.0101	0.0083	0.0018
off	late	male	5.1	1.031	0.0227	0.0158	0.0069
off	late	male	4.9	0.901	0.022	0.0175	0.0045
kva	late	male	3.7	0.326	0.0061	0.0027	0.0034
kva	late	male	4.2	0.432	0.0084	0.0051	0.0033
kva	late	male	4	0.423	0.0083	0.0057	0.0026
kva	late	male	3.8	0.335	0.0098	0.0062	0.0036
kva	late	male	4.3	0.588	0.0101	0.0054	0.0047
kva	late	male	3.3	0.206	0.012	0.0045	0.0075
kva	late	male	3.7	0.328	0.0081	0.006	0.0021
kva	late	male	3.9	0.444	0.0048	0.0023	0.0025
kva	late	male	4.4	0.657	0.0029	0.0005	0.0024
kva	late	male	3.5	0.289	0.0076	0.0027	0.0049
kva	late	male	3.6	0.341	0.0081	0.004	0.0041
kva	late	male	3.7	0.379	0.0079	0.0045	0.0034
kva	late	male	3.7	0.368	0.0063	0.0042	0.0021
kva	late	male	3.9	0.396	0.0106	0.0078	0.0028
kva	late	male	4.7	0.797	0.0239	0.0182	0.0057
kva	late	male	4.9	0.719	0.0256	0.019	0.0066
kva	late	male	3.9	0.345	0.0071	0.0047	0.0024
kva	late	male	4.2	0.542	0.0171	0.013	0.0041
kva	late	male	4.3	0.555	0.0088	0.0068	0.002
kva	late	male	3.4	0.282	0.0104	0.0056	0.0048
kva	late	male	4.2	0.526	0.0101	0.0067	0.0034
kva	late	male	5.2	0.961	0.0116	0.0069	0.0047
kva	late	male	5.2	1.054	0.0346	0.0234	0.0112
kva	late	male	4.6	0.699	0.0138	0.0099	0.0039
kva	late	male	4.9	0.794	0.0191	0.0128	0.0063
kva	late	male	4.1	0.438	0.0082	0.006	0.0022
kva	late	male	3.8	0.365	0.0106	0.0056	0.005
kva	late	male	3.6	0.284	0.0071	0.0048	0.0023
kva	late	male	3.6	0.329	0.0082	0.006	0.0022
kva	late	male	4.1	0.462	0.0088	0.006	0.0028
kva	late	male	4.1	0.483	0.0103	0.0076	0.0027
kva	late	male	3.8	0.391	0.014	0.0114	0.0026
kva	late	male	3.5	0.325	0.007	0.0038	0.0032
kva	late	male	3.8	0.382	0.0102	0.007	0.0032
kva	late	male	4.8	0.807	0.0167	0.014	0.0027
kva	late	male	4	0.413	0.0069	0.0041	0.0028
kva	late	male	4.9	0.751	0.0102	0.0059	0.0043
kva	late	male	4	0.415	0.0088	0.0062	0.0026
kva	late	male	3.6	0.298	0.0076	0.005	0.0026
kva	late	male	3.7	0.354	0.0091	0.0048	0.0043
kva	late	male	3.8	0.371	0.0082	0.0058	0.0024
kva	late	male	4.3	0.518	0.0094	0.0062	0.0032
kva	late	male	3.9	0.41	0.0085	0.0075	0.001
kva	late	male	4	0.453	0.0129	0.0075	0.0054
kva	late	male	3.6	0.342	0.0069	0.0052	0.0017
kva	late	male	4.1	0.431	0.0037	0.001	0.0027
kva	late	male	4	0.418	0.0089	0.0059	0.003
kva	late	male	4.1	0.392	0.0083	0.0048	0.0035
kva	late	male	3.9	0.449	0.0179	0.0141	0.0038
kva	late	male	3.5	0.272	0.0061	0.0033	0.0028
kva	late	male	3.9	0.41	0.0115	0.0082	0.0033
kva	late	male	4	0.456	0.0069	0.0041	0.0028
kva	late	male	4	0.446	0.0076	0.0047	0.0029
kva	late	male	4	0.393	0.0104	0.008	0.0024
kva	late	male	3.5	0.311	0.0118	0.0064	0.0054
kva	late	male	3.7	0.313	0.0066	0.0044	0.0022
kva	late	male	3.8	0.325	0.0065	0.0038	0.0027
kva	late	male	3.8	0.409	0.0124	0.01	0.0024
kva	late	male	4.8	0.839	0.0264	0.0207	0.0057
kva	late	male	4.8	0.782	0.0181	0.0122	0.0059
kva	late	male	4.7	0.748	0.0149	0.0091	0.0058
kva	late	male	4.6	0.715	0.0127	0.0072	0.0055
kva	late	male	4.9	0.836	0.0199	0.0148	0.0051
kva	late	male	5.6	1.261	0.024	0.0181	0.0059
kva	late	male	5	0.835	0.015	0.0076	0.0074
kva	late	male	4.9	0.866	0.0244	0.0191	0.0053
kva	late	male	5.3	0.961	0.0175	0.0111	0.0064
kva	late	male	5	0.821	0.014	0.0096	0.0044
kva	late	male	5.1	0.762	0.0204	0.0128	0.0076
iff	early	male	5.1	1.164	0.0176	0.0097	0.0079
iff	early	male	3.9	0.443	0.0116	0.0076	0.004
iff	early	male	3.9	0.467	0.0151	0.0103	0.0048
iff	early	male	3.5	0.3	0.0121	0.0038	0.0083
iff	early	male	4.1	0.513	0.0119	0.0067	0.0052
iff	early	male	4.3	0.662	0.0184	0.0119	0.0065
iff	early	male	4	0.466	0.0146	0.0104	0.0042
iff	early	male	5.3	1.15	0.0357	0.0263	0.0094
iff	early	male	3.7	0.321	0.011	0.004	0.007
iff	early	male	4.1	0.491	0.0104	0.006	0.0044
iff	early	male	4	0.456	0.0113	0.0074	0.0039
iff	early	male	4.7	0.843	0.0187	0.0128	0.0059
iff	early	male	4.7	0.816	0.0212	0.0127	0.0085
iff	early	male	4.1	0.473	0.0127	0.0078	0.0049
iff	early	male	3.6	0.361	0.0092	0.0052	0.004
iff	early	male	3.9	0.445	0.0096	0.0058	0.0038
iff	early	male	3.6	0.312	0.0137	0.0038	0.0099
iff	early	male	3.9	0.404	0.0087	0.0042	0.0045
iff	early	male	5.1	1.089	0.0295	0.0186	0.0109
iff	early	male	3.5	0.228	0.0108	0.0024	0.0084
iff	early	male	3.4	0.294	0.0147	0.0031	0.0116
iff	early	male	4.4	0.58	0.0099	0.0059	0.004
iff	early	male	4.1	0.497	0.0168	0.0129	0.0039
iff	early	male	3.5	0.318	0.0102	0.0061	0.0041
iff	early	male	4.4	0.646	0.0115	0.0058	0.0057
iff	early	male	3.7	0.368	0.009	0.0058	0.0032
iff	early	male	3.6	0.317	0.0126	0.004	0.0086
iff	early	male	4.3	0.667	0.0138	0.0087	0.0051
iff	early	male	4.1	0.507	0.01	0.0065	0.0035
iff	early	male	4.1	0.536	0.0095	0.005	0.0045
iff	early	male	3.9	0.439	0.0096	0.0054	0.0042
iff	early	male	3.5	0.334	0.0172	0.0034	0.0138
iff	early	male	3.2	0.25	0.0145	0.0026	0.0119
iff	early	male	3.5	0.308	0.0089	0.0048	0.0041
iff	early	male	4.9	0.875	0.0234	0.0152	0.0082
iff	early	male	4.6	0.838	0.0157	0.0088	0.0069
iff	early	male	5	1.009	0.0314	0.0233	0.0081
iff	early	male	4.3	0.634	0.0219	0.0151	0.0068
iff	early	male	4.3	0.544	0.0093	0.0056	0.0037
iff	early	male	3.7	0.389	0.0111	0.0055	0.0056
iff	early	male	3.7	0.422	0.0142	0.0075	0.0067
iff	early	male	3.6	0.365	0.01	0.0064	0.0036
iff	early	male	3.4	0.276	0.0166	0.0021	0.0145
iff	early	male	3.1	0.225	0.0124	0.0017	0.0107
iff	early	male	3.4	0.295	0.0097	0.0034	0.0063
iff	early	male	3.5	0.325	0.0106	0.0051	0.0055
iff	early	male	3.7	0.38	0.013	0.0074	0.0056
iff	early	male	4.2	0.613	0.0128	0.007	0.0058
iff	early	male	4.4	0.611	0.0186	0.0112	0.0074
iff	early	male	4.4	0.697	0.0159	0.0105	0.0054
iff	early	male	4.7	0.863	0.0167	0.0091	0.0076
iff	early	male	4.6	0.765	0.0159	0.0102	0.0057
iff	early	male	3.3	0.275	0.0119	0.0034	0.0085
iff	early	male	3.3	0.238	0.0098	0.0017	0.0081
iff	early	male	3.8	0.44	0.0159	0.0105	0.0054
iff	early	male	3.3	0.271	0.006	0.0031	0.0029
iff	early	male	3.9	0.434	0.0136	0.0092	0.0044
iff	early	male	4.5	0.754	0.0177	0.0107	0.007
iff	early	male	4.4	0.645	0.0143	0.0081	0.0062
iff	early	male	4.1	0.569	0.014	0.0096	0.0044
iff	early	male	4.3	0.654	0.0221	0.015	0.0071
iff	early	male	4	0.496	0.0117	0.0073	0.0044
iff	early	male	3.4	0.273	0.0157	0.0023	0.0134
iff	early	male	3.6	0.327	0.0153	0.0035	0.0118
iff	early	male	3.7	0.389	0.0142	0.0088	0.0054
iff	early	male	4	0.468	0.013	0.0083	0.0047
iff	early	male	3.1	0.237	0.0136	0.0024	0.0112
iff	early	male	3.3	0.268	0.0105	0.0047	0.0058
iff	early	male	3.7	0.354	0.0104	0.0069	0.0035
iff	early	male	3.6	0.347	0.0122	0.0051	0.0071
iff	early	male	4.4	0.692	0.0203	0.0134	0.0069
iff	early	male	3.2	0.255	0.013	0.004	0.009
iff	early	male	3.1	0.224	0.0119	0.0021	0.0098
iff	early	male	3	0.186	0.004	0.0012	0.0028
iff	early	male	3.4	0.302	0.0178	0.0031	0.0147
iff	early	male	3.1	0.224	0.0103	0.002	0.0083
iff	early	male	3.4	0.29	0.0139	0.004	0.0099
iff	early	male	3.4	0.262	0.0112	0.0023	0.0089
iff	early	male	3.4	0.306	0.0173	0.0025	0.0148
iff	early	male	3.7	0.387	0.0135	0.0071	0.0064
iff	early	male	4.3	0.687	0.0231	0.0141	0.009
iff	early	male	2.8	0.162	0.008	0.0016	0.0064
iff	early	male	3.5	0.343	0.0087	0.0067	0.002
iff	early	male	3.3	0.254	0.0062	0.0028	0.0034
iff	early	male	3.3	0.257	0.0125	0.0037	0.0088
iff	early	male	3	0.196	0.0121	0.0015	0.0106
iff	early	male	3.5	0.32	0.0219	0.0042	0.0177
iff	early	male	3.4	0.291	0.0125	0.0043	0.0082
iff	early	male	3.3	0.27	0.0115	0.003	0.0085
iff	early	male	3.6	0.313	0.0225	0.0029	0.0196
iff	early	male	3.9	0.485	0.0153	0.01	0.0053
iff	early	male	2.9	0.174	0.007	0.0019	0.0051
iff	early	male	3.3	0.256	0.014	0.0018	0.0122
iff	early	male	3.4	0.309	0.0204	0.004	0.0164
iff	early	male	3.5	0.349	0.0142	0.0039	0.0103
iff	early	male	3.7	0.395	0.0144	0.0108	0.0036
iff	early	male	3.6	0.369	0.0123	0.0059	0.0064
iff	early	male	3.6	0.336	0.0123	0.0052	0.0071
iff	early	male	3.7	0.463	0.0197	0.007	0.0127
iff	early	male	4.2	0.601	0.0179	0.0133	0.0046
iff	early	male	3.1	0.243	0.0183	0.0023	0.016
off	early	male	3.2	0.179	0.0067	0.0013	0.0054
off	early	male	3.1	0.196	0.0088	0.0017	0.0071
off	early	male	3.2	0.193	0.0091	0.0013	0.0078
off	early	male	3.1	0.214	0.0099	0.0009	0.009
off	early	male	3	0.138	NA	NA	NA
off	early	male	2.9	0.13	0.0034	0.0004	0.003
off	early	male	3.1	0.201	0.0103	0.0008	0.0095
off	early	male	3.4	0.215	0.0086	0.0052	0.0034
off	early	male	4	0.47	0.0147	0.0088	0.0059
off	early	male	4.9	0.779	0.0141	0.0092	0.0049
off	early	male	3.2	0.218	0.0111	0.0028	0.0083
off	early	male	3.1	0.201	0.0135	0.001	0.0125
off	early	male	3.4	0.199	0.0085	0.0013	0.0072
off	early	male	3.3	0.234	NA	NA	NA
off	early	male	2.8	0.125	0.0022	0.0004	0.0018
off	early	male	3.1	0.193	0.0118	0.0025	0.0093
off	early	male	3.4	0.217	0.0074	0.0019	0.0055
off	early	male	3.2	0.246	0.0121	0.0013	0.0108
off	early	male	3.4	0.261	0.0075	0.0046	0.0029
off	early	male	3.6	0.324	0.0064	0.0027	0.0037
off	early	male	3.6	0.296	0.0082	0.0033	0.0049
off	early	male	3.7	0.359	0.0074	0.004	0.0034
off	early	male	4.4	0.533	0.0158	0.0094	0.0064
off	early	male	5.3	1.127	0.0265	0.0192	0.0073
off	early	male	4.6	0.667	0.0125	0.0069	0.0056
off	early	male	3.9	0.417	0.0151	0.0076	0.0075
off	early	male	4.7	0.767	0.0155	0.009	0.0065
off	early	male	3.1	0.161	0.0067	0.0018	0.0049
off	early	male	3.4	0.218	0.0101	0.0029	0.0072
off	early	male	3.6	0.296	0.0091	0.0039	0.0052
off	early	male	3.5	0.247	0.0045	0.001	0.0035
off	early	male	3.8	0.347	0.0143	0.0078	0.0065
off	early	male	3.9	0.416	0.0128	0.0065	0.0063
off	early	male	3.2	0.202	0.0084	0.0023	0.0061
off	early	male	3.3	0.234	NA	NA	NA
off	early	male	3.6	0.345	0.0211	0.0038	0.0173
off	early	male	3.5	0.27	0.0105	0.0045	0.006
off	early	male	3.7	0.351	0.0089	0.0043	0.0046
off	early	male	4.1	0.485	0.0159	0.0089	0.007
off	early	male	3.6	0.328	0.0097	0.0057	0.004
off	early	male	3.5	0.268	0.0075	0.0013	0.0062
off	early	male	5	1.031	0.0264	0.016	0.0104
off	early	male	3.2	0.198	0.0074	0.0011	0.0063
off	early	male	4.3	0.529	0.0159	0.0099	0.006
off	early	male	3.9	0.446	0.0152	0.0079	0.0073
off	early	male	2.8	0.143	0.007	0.0014	0.0056
off	early	male	3.1	0.167	0.0022	0.0002	0.002
off	early	male	3.7	0.342	0.01	0.0057	0.0043
off	early	male	4.3	0.525	0.0174	0.0106	0.0068
off	early	male	5.1	0.941	0.0135	0.0075	0.006
off	early	male	3.3	0.21	0.0105	0.0013	0.0092
off	early	male	3.5	0.237	0.0062	0.0017	0.0045
off	early	male	4	0.474	0.0126	0.0074	0.0052
off	early	male	4.5	0.634	0.013	0.007	0.006
off	early	male	3.5	0.28	0.0098	0.0052	0.0046
off	early	male	3.1	0.168	0.0066	0.0012	0.0054
off	early	male	3	0.16	NA	NA	NA
off	early	male	3.3	0.214	0.0085	0.0024	0.0061
off	early	male	3.3	0.234	0.0097	0.0025	0.0072
off	early	male	3.2	0.225	0.0148	0.002	0.0128
off	early	male	3.2	0.222	0.0087	0.0016	0.0071
off	early	male	4.1	0.467	0.0131	0.0096	0.0035
off	early	male	3.7	0.329	0.0113	0.0047	0.0066
off	early	male	3.9	0.436	0.0135	0.008	0.0055
off	early	male	4.9	0.931	0.023	0.0134	0.0096
off	early	male	4.5	0.67	0.016	0.011	0.005
off	early	male	4.3	0.575	0.0096	0.005	0.0046
off	early	male	3.2	0.198	0.0042	0.0016	0.0026
off	early	male	3.1	0.149	0.0026	0.0004	0.0022
off	early	male	3.2	0.194	0.0041	0.0015	0.0026
off	early	male	3.3	0.239	0.0097	0.0014	0.0083
off	early	male	3.6	0.288	0.011	0.0086	0.0024
off	early	male	4.1	0.45	0.0106	0.0063	0.0043
off	early	male	3.6	0.336	0.011	0.0055	0.0055
off	early	male	4.4	0.626	0.0151	0.0108	0.0043
off	early	male	4.3	0.566	0.0151	0.011	0.0041
off	early	male	4.9	0.907	0.0237	0.0139	0.0098
off	early	male	2.9	0.127	0.0089	0.001	0.0079
off	early	male	3	0.144	0.0032	0.0007	0.0025
off	early	male	3.3	0.246	0.0083	0.002	0.0063
off	early	male	3.4	0.242	0.0099	0.0023	0.0076
off	early	male	3.7	0.312	0.0104	0.0064	0.004
off	early	male	3.7	0.318	0.0079	0.0033	0.0046
off	early	male	3.2	0.223	0.0052	0.002	0.0032
off	early	male	3.4	0.274	0.0104	0.0021	0.0083
off	early	male	4.7	0.77	0.029	0.0212	0.0078
off	early	male	4.5	0.629	0.0133	0.0082	0.0051
off	early	male	4.1	0.497	0.016	0.0089	0.0071
off	early	male	4.6	0.692	0.0124	0.0076	0.0048
off	early	male	4.2	0.496	0.0105	0.0063	0.0042
off	early	male	3.3	0.172	0.0073	0.0013	0.006
off	early	male	2.9	0.15	0.0068	0.0008	0.006
off	early	male	3.3	0.219	0.0081	0.0008	0.0073
off	early	male	3.2	0.24	0.009	0.0038	0.0052
off	early	male	3.7	0.376	0.0126	0.0084	0.0042
off	early	male	5.1	0.947	0.0204	0.0124	0.008
off	early	male	4.2	0.538	0.0175	0.0106	0.0069
off	early	male	4.4	0.622	0.019	0.0127	0.0063
off	early	male	5.1	1.169	0.0252	0.0162	0.009
kva	early	male	3.7	0.293	0.0056	NA	NA
kva	early	male	4.6	0.556	0.0066	0.00264	0.00396
kva	early	male	5.5	1.246	0.0207	NA	NA
kva	early	male	4	0.465	0.0155	NA	NA
kva	early	male	3.9	0.345	0.0154	0.00344693	0.01195307
kva	early	male	3.9	0.392	0.012	NA	NA
kva	early	male	3.6	0.308	0.0071	NA	NA
kva	early	male	4.9	0.834	0.0166	NA	NA
kva	early	male	3.9	0.414	0.0084	0.00284308	0.00555692
kva	early	male	3.6	0.281	0.0126	0.00568235	0.00691765
kva	early	male	3.9	0.39	0.0064	NA	NA
kva	early	male	3.6	0.295	0.0178	0.00341696	0.01438304
kva	early	male	3.6	0.332	0.0109	0.00218893	0.00871107
kva	early	male	5.2	1.109	0.0239	0.00742933	0.01647067
kva	early	male	4.7	0.771	0.0167	0.00807033	0.00862967
kva	early	male	4.1	0.485	0.0095	0.00442718	0.00507282
kva	early	male	5.5	1.316	0.0179	0.00624873	0.01165127
kva	early	male	3.2	0.222	0.0114	0.00005507	0.0114
kva	early	male	4.5	0.63	0.0092	0.00420571	0.00499429
kva	early	male	3.9	0.422	0.0113	0.00623926	0.00506074
kva	early	male	3.5	0.241	0.0083	0.00310458	0.00519542
kva	early	male	4.1	0.452	0.0087	0.00417941	0.00452059
kva	early	male	4.7	0.757	0.0146	0.0060945	0.0085055
kva	early	male	4.7	0.841	0.0199	0.00862618	0.01127382
kva	early	male	5.3	1.185	0.0241	NA	NA
kva	early	male	4.4	0.669	0.0145	0.00788205	0.00661795
kva	early	male	4.9	0.873	0.0195	0.01119444	0.00830556
kva	early	male	3.3	0.242	0.0074	0.00004205	0.0074
kva	early	male	4.3	0.615	0.0132	NA	NA
kva	early	male	4.5	0.646	0.0092	0.00456593	0.00463407
kva	early	male	4.3	0.6	0.0135	NA	NA
kva	early	male	4	0.444	0.0106	NA	NA
kva	early	male	3.2	0.249	0.003	0.00050769	0.00249231
kva	early	male	3.3	0.285	0.0063	NA	NA
kva	early	male	3.3	0.25	0.004	NA	NA
kva	early	male	3.4	0.267	0.0039	NA	NA
kva	early	male	3.4	0.233	0.01	0.0030102	0.0069898
kva	early	male	3.7	0.346	0.0108	0.00315506	0.00764494
kva	early	male	3.7	0.375	0.0092	0.0046	0.0046
kva	early	male	4.9	0.825	0.0194	0.00830218	0.01109782
kva	early	male	4.3	0.535	0.0119	0.00573597	0.00616403
kva	early	male	3.7	0.354	0.0068	0.00332214	0.00347786
kva	early	male	4.5	0.662	0.0171	NA	NA
kva	early	male	3.6	0.323	0.008	0.00309434	0.00490566
kva	early	male	3.8	0.399	0.0095	0.0035625	0.0059375
kva	early	male	5	0.894	0.0123	0.00601211	0.00628789
kva	early	male	4.4	0.563	0.0135	0.00654545	0.00695455
kva	early	male	3.8	0.388	0.0097	NA	NA
kva	early	male	3.9	0.396	0.0112	NA	NA
kva	early	male	3.9	0.415	0.01	0.00370588	0.00629412
kva	early	male	4.1	0.452	0.0093	0.00385078	0.00544922
kva	early	male	3.9	0.403	0.009	0.00372414	0.00527586
kva	early	male	3.8	0.385	0.0077	0.00274522	0.00495478
kva	early	male	5.2	1.033	0.0208	0.00517912	0.01562088
kva	early	male	6	1.574	0.0201	NA	NA
kva	early	male	4.4	0.591	0.0131	0.00547818	0.00762182
kva	early	male	4.9	0.817	0.0158	0.00867772	0.00712228
kva	early	male	5	0.955	0.0191	0.00504528	0.01405472
kva	early	male	3.8	0.331	0.0073	0.00241371	0.00488629
kva	early	male	4.1	0.545	0.0141	0.00463286	0.00946714
kva	early	male	3.7	0.325	0.0101	0.00286418	0.00723582
kva	early	male	3.7	0.404	0.0092	0.00377857	0.00542143
kva	early	male	4	0.481	0.0103	0.00368765	0.00661235
kva	early	male	5.2	0.968	0.0215	0.00869149	0.01280851
kva	early	male	3.2	0.21	0.0143	NA	NA
kva	early	male	4.8	0.819	0.0183	0.00875217	0.00954783
kva	early	male	4.8	0.761	0.0173	0.00841622	0.00888378
kva	early	male	4.2	0.48	0.0131	0.00544296	0.00765704
kva	early	male	4.3	0.486	0.0159	0.00438364	0.01151636
kva	early	male	4.3	0.528	0.0109	0.00491268	0.00598732
kva	early	male	4.6	0.639	0.0112	0.00466127	0.00653873
kva	early	male	4.2	0.517	0.0117	0.00346919	0.00823081
kva	early	male	3.2	0.196	0.0089	NA	NA
kva	early	male	4.5	0.605	0.0095	0.00402542	0.00547458
kva	early	male	3.4	0.262	0.0059	0.00114935	0.00475065
kva	early	male	3.4	0.236	0.0075	0.00176786	0.00573214
kva	early	male	3.8	0.365	0.0073	0.00284878	0.00445122
kva	early	male	3.8	0.41	0.0089	0.00356	0.00534
kva	early	male	3.9	0.405	0.0118	0.00462432	0.00717568
kva	early	male	4.4	0.57	0.0117	0.00425455	0.00744545
kva	early	male	4.5	0.663	0.0119	0.00466667	0.00723333
kva	early	male	4.3	0.543	0.0172	0.00783286	0.00936714
kva	early	male	5	0.889	0.0157	0.00461765	0.01108235
kva	early	male	5.1	0.891	0.0149	0.00229708	0.01260292
kva	early	male	5	0.884	0.0211	0.00807104	0.01302896
kva	early	male	3.6	0.303	0.0064	0.00182018	0.00457982
kva	early	male	3.7	0.322	0.008	NA	NA
kva	early	male	3.8	0.328	0.0047	0.00189022	0.00280978
kva	early	male	4.5	0.592	0.0161	0.00826757	0.00783243
kva	early	male	4.3	0.536	0.0058	NA	NA
kva	early	male	3.9	0.417	0.0124	0.00453814	0.00786186
kva	early	male	3.9	0.407	0.0072	NA	NA
